# Supplementary material for: N-(2-Methyl­phen­yl)-2-nitro­benzamide
Source: Acta Crystallogr Sect E Struct Rep Online. 2008 Jan 25;64(Pt 2):o521. doi: 10.1107/S1600536808002298 (PMC2960181; doi:10.1107/S1600536808002298)
Supplement: Supplementary file 1 [file e-64-0o521-sup1.cif]

##############################################################################
###                                                                        ###
###        Electronic paper (Acta Crystallographica Section E)             ###
###                                                                        ###
##############################################################################
#                                                                            #
# This CIF contains the data in a paper accepted for publication in Acta     #
# Crystallographica Section E. It conforms to the requirements of Notes      #
# for Authors for Section E, and has been peer reviewed under the auspices   #
# of the IUCr Commission on Journals.                                        #
#                                                                            #
# Full details of the Crystallographic Information File format               #
# are given in the paper "The Crystallographic Information File (CIF):       #
# a New Standard Archive File for Crystallography" by S. R. Hall, F. H.      #
# Allen and I. D. Brown [Acta Cryst. (1991), A47, 655-685].                  #
#                                                                            #
# The current version of the core CIF dictionary is obtainable from          #
# ftp://ftp.iucr.org/pub/cif_core.dic. The current version number is 2.1.    #
#                                                                            #
# Software is freely available for graphical display of the structure(s) in  #
# this CIF.  For information consult the CIF home page http://www.iucr.org/  #
# cif/home.html                                                              #
#                                                                            #
##############################################################################
                                             
data_I
_audit_creation_method     SHELXL-97
_chemical_name_systematic
;
N-(2-Methylphenyl)-2-nitrobenzamide
;
_chemical_name_common     ?
_chemical_formula_moiety     'C14 H12 N2 O3'
_chemical_formula_sum     'C14 H12 N2 O3'
_chemical_formula_iupac     'C14 H12 N2 O3'
_chemical_formula_weight     256.26
_chemical_melting_point     ?
_symmetry_cell_setting     orthorhombic
_symmetry_space_group_name_H-M     'P 21 21 21'
_symmetry_space_group_name_Hall     'P 2ac 2ab'
loop_
    _symmetry_equiv_pos_as_xyz
    'x, y, z'
    '-x+1/2, -y, z+1/2'
    '-x, y+1/2, -z+1/2'
    'x+1/2, -y+1/2, -z'
_cell_length_a     7.8063(10)
_cell_length_b     12.2856(11)
_cell_length_c     13.1353(13)
_cell_angle_alpha     90.00
_cell_angle_beta     90.00
_cell_angle_gamma     90.00
_cell_volume     1259.7(2)
_cell_formula_units_Z     4
_cell_measurement_reflns_used     3989
_cell_measurement_theta_min     3.6
_cell_measurement_theta_max     25.7
_cell_measurement_temperature     273(2)
_exptl_crystal_description     needle
_exptl_crystal_colour     'light brown'
_exptl_crystal_size_max     0.35
_exptl_crystal_size_mid     0.14
_exptl_crystal_size_min     0.13
_exptl_crystal_density_diffrn     1.351
_exptl_crystal_density_meas     ?
_exptl_crystal_density_method     'not measured'
_exptl_crystal_F_000     536
_exptl_absorpt_coefficient_mu     0.097
_exptl_absorpt_correction_type     none
_exptl_absorpt_process_details     .
_exptl_absorpt_correction_T_min     .
_exptl_absorpt_correction_T_max     .
_exptl_special_details
;
;
_diffrn_ambient_temperature     273(2)
_diffrn_radiation_type     MoK\a
_diffrn_radiation_wavelength     0.71073
_diffrn_radiation_source     'fine-focus sealed tube'
_diffrn_radiation_monochromator     graphite
_diffrn_measurement_device_type     'Stoe IPDSII two-circle'
_diffrn_measurement_method     \w
_diffrn_detector_area_resol_mean     ?
_diffrn_reflns_number     4741
_diffrn_reflns_av_R_equivalents     0.0363
_diffrn_reflns_av_sigmaI/netI     0.0246
_diffrn_reflns_theta_min     3.52
_diffrn_reflns_theta_max     25.52
_diffrn_reflns_theta_full     25.00
_diffrn_measured_fraction_theta_max     0.995
_diffrn_measured_fraction_theta_full     0.995
_diffrn_reflns_limit_h_min     -8
_diffrn_reflns_limit_h_max     9
_diffrn_reflns_limit_k_min     -14
_diffrn_reflns_limit_k_max     12
_diffrn_reflns_limit_l_min     -15
_diffrn_reflns_limit_l_max     15
_diffrn_standards_number     0
_diffrn_standards_interval_count     .
_diffrn_standards_interval_time     .
_diffrn_standards_decay_%     ?
_refine_special_details
;
 Refinement of F^2^ against ALL reflections.  The weighted R-factor wR and
 goodness of fit S are based on F^2^, conventional R-factors R are based
 on F, with F set to zero for negative F^2^. The threshold expression of
 F^2^ > 2sigma(F^2^) is used only for calculating R-factors(gt) etc. and is
 not relevant to the choice of reflections for refinement.  R-factors based
 on F^2^ are statistically about twice as large as those based on F, and R-
 factors based on ALL data will be even larger.
;
_reflns_number_total     1364
_reflns_number_gt     1243
_reflns_threshold_expression     I>2\s(I)
_refine_ls_structure_factor_coef     Fsqd
_refine_ls_matrix_type     full
_refine_ls_R_factor_all     0.0355
_refine_ls_R_factor_gt     0.0307
_refine_ls_wR_factor_gt     0.0756
_refine_ls_wR_factor_ref     0.0775
_refine_ls_goodness_of_fit_ref     1.023
_refine_ls_restrained_S_all     1.023
_refine_ls_number_reflns     1364
_refine_ls_number_parameters     178
_refine_ls_number_restraints     0
_refine_ls_hydrogen_treatment     mixed
_refine_ls_weighting_scheme     calc
_refine_ls_weighting_details
         'calc w=1/[\s^2^(Fo^2^)+(0.0533P)^2^+0.0696P] where P=(Fo^2^+2Fc^2^)/3'
_atom_sites_solution_hydrogens     geom
_atom_sites_solution_primary     direct
_atom_sites_solution_secondary     difmap
_refine_ls_shift/su_max     0.000
_refine_ls_shift/su_mean     0.000
_refine_diff_density_max     0.133
_refine_diff_density_min     -0.138
_refine_ls_extinction_method     'SHELXL97 (Sheldrick, 1997)'
_refine_ls_extinction_coef     0.017(3)
_refine_ls_extinction_expression
                                  'Fc^*^=kFc[1+0.001xFc^2^\l^3^/sin(2\q)]^-1/4^'
loop_
    _atom_type_symbol
    _atom_type_description
    _atom_type_scat_dispersion_real
    _atom_type_scat_dispersion_imag
    _atom_type_scat_source
    'C' 'C' 0.0033 0.0016
                         'International Tables Vol C Tables 4.2.6.8 and 6.1.1.4'
    'H' 'H' 0.0000 0.0000
                         'International Tables Vol C Tables 4.2.6.8 and 6.1.1.4'
    'N' 'N' 0.0061 0.0033
                         'International Tables Vol C Tables 4.2.6.8 and 6.1.1.4'
    'O' 'O' 0.0106 0.0060
                         'International Tables Vol C Tables 4.2.6.8 and 6.1.1.4'
_computing_data_collection     'X-AREA (Stoe & Cie, 2001)'
_computing_cell_refinement     'X-AREA (Stoe & Cie, 2001)'
_computing_data_reduction     'X-AREA (Stoe & Cie, 2001)'
_computing_structure_solution     'SHELXS97 (Sheldrick, 2008)'
_computing_structure_refinement     'SHELXL97 (Sheldrick, 2008)'
_computing_molecular_graphics     'PLATON (Spek, 2003)'
_computing_publication_material     'SHELXL97 (Sheldrick, 2008)'
loop_
    _atom_site_type_symbol
    _atom_site_label
    _atom_site_fract_x
    _atom_site_fract_y
    _atom_site_fract_z
    _atom_site_U_iso_or_equiv
    _atom_site_adp_type
    _atom_site_calc_flag
    _atom_site_refinement_flags
    _atom_site_occupancy
    _atom_site_disorder_assembly
    _atom_site_disorder_group
    N N1 0.6342(2) 0.68690(13) 0.54004(11) 0.0240(4) Uani d . 1 . .
    H H1 0.553(3) 0.726(2) 0.5746(17) 0.040(7) Uiso d . 1 . .
    C C1 0.7172(2) 0.73801(15) 0.46407(13) 0.0227(4) Uani d . 1 . .
    O O1 0.82960(19) 0.69697(10) 0.41024(10) 0.0277(3) Uani d . 1 . .
    N N2 0.5272(2) 0.82075(14) 0.28700(12) 0.0302(4) Uani d . 1 . .
    O O2 0.5146(3) 0.85091(14) 0.19817(11) 0.0495(5) Uani d . 1 . .
    O O3 0.4810(2) 0.73064(12) 0.31740(11) 0.0388(4) Uani d . 1 . .
    C C11 0.6745(2) 0.85748(16) 0.45063(13) 0.0239(4) Uani d . 1 . .
    C C12 0.5996(3) 0.89811(16) 0.36185(14) 0.0251(4) Uani d . 1 . .
    C C13 0.5832(3) 1.00790(17) 0.34180(16) 0.0341(5) Uani d . 1 . .
    H H13 0.5322 1.0317 0.2818 0.041 Uiso calc R 1 . .
    C C14 0.6439(3) 1.08187(18) 0.41256(18) 0.0405(5) Uani d . 1 . .
    H H14 0.6340 1.1562 0.4004 0.049 Uiso calc R 1 . .
    C C15 0.7190(3) 1.04525(17) 0.50114(18) 0.0383(5) Uani d . 1 . .
    H H15 0.7598 1.0952 0.5485 0.046 Uiso calc R 1 . .
    C C16 0.7347(3) 0.93358(17) 0.52071(16) 0.0321(5) Uani d . 1 . .
    H H16 0.7856 0.9101 0.5808 0.038 Uiso calc R 1 . .
    C C21 0.6503(3) 0.57434(16) 0.56687(14) 0.0246(4) Uani d . 1 . .
    C C22 0.6130(3) 0.54470(17) 0.66744(14) 0.0284(4) Uani d . 1 . .
    C C23 0.6223(3) 0.43408(19) 0.69291(17) 0.0384(5) Uani d . 1 . .
    H H23 0.5968 0.4124 0.7590 0.046 Uiso calc R 1 . .
    C C24 0.6687(4) 0.35605(18) 0.62128(18) 0.0417(6) Uani d . 1 . .
    H H24 0.6756 0.2831 0.6399 0.050 Uiso calc R 1 . .
    C C25 0.7045(3) 0.38710(17) 0.52281(17) 0.0392(5) Uani d . 1 . .
    H H25 0.7353 0.3349 0.4749 0.047 Uiso calc R 1 . .
    C C26 0.6949(3) 0.49615(17) 0.49469(15) 0.0316(5) Uani d . 1 . .
    H H26 0.7181 0.5168 0.4280 0.038 Uiso calc R 1 . .
    C C27 0.5619(3) 0.6283(2) 0.74710(14) 0.0365(5) Uani d . 1 . .
    H H27A 0.6471 0.6846 0.7501 0.055 Uiso calc R 1 . .
    H H27B 0.5531 0.5935 0.8124 0.055 Uiso calc R 1 . .
    H H27C 0.4533 0.6595 0.7292 0.055 Uiso calc R 1 . .
loop_
    _atom_site_aniso_label
    _atom_site_aniso_U_11
    _atom_site_aniso_U_22
    _atom_site_aniso_U_33
    _atom_site_aniso_U_12
    _atom_site_aniso_U_13
    _atom_site_aniso_U_23
    N1 0.0313(9) 0.0204(8) 0.0201(8) 0.0029(7) 0.0025(7) 0.0010(6)
    C1 0.0261(10) 0.0223(9) 0.0198(8) -0.0011(8) -0.0039(7) -0.0026(7)
    O1 0.0326(8) 0.0226(7) 0.0278(7) -0.0013(6) 0.0060(6) -0.0034(5)
    N2 0.0338(9) 0.0316(10) 0.0251(8) 0.0001(8) -0.0025(7) 0.0009(7)
    O2 0.0736(13) 0.0524(10) 0.0226(7) -0.0003(10) -0.0107(8) 0.0060(7)
    O3 0.0504(10) 0.0302(7) 0.0358(7) -0.0138(7) -0.0059(7) -0.0001(6)
    C11 0.0259(10) 0.0206(9) 0.0252(9) 0.0001(8) 0.0029(8) -0.0013(7)
    C12 0.0259(10) 0.0244(10) 0.0250(9) -0.0034(8) 0.0018(8) 0.0009(7)
    C13 0.0388(12) 0.0262(11) 0.0373(10) 0.0009(9) 0.0015(10) 0.0096(9)
    C14 0.0439(13) 0.0210(10) 0.0565(14) 0.0021(10) -0.0018(11) 0.0034(10)
    C15 0.0425(13) 0.0233(10) 0.0492(13) -0.0015(10) -0.0036(11) -0.0101(9)
    C16 0.0377(12) 0.0271(10) 0.0314(10) 0.0034(9) -0.0054(9) -0.0050(8)
    C21 0.0274(10) 0.0224(9) 0.0242(8) 0.0002(8) -0.0025(8) 0.0036(7)
    C22 0.0311(10) 0.0300(10) 0.0241(9) 0.0019(9) -0.0024(8) 0.0053(8)
    C23 0.0465(13) 0.0357(12) 0.0330(10) 0.0005(10) -0.0003(10) 0.0134(9)
    C24 0.0532(14) 0.0230(10) 0.0490(12) 0.0001(11) 0.0022(12) 0.0116(10)
    C25 0.0522(14) 0.0231(10) 0.0422(11) -0.0016(10) 0.0020(11) -0.0017(9)
    C26 0.0439(13) 0.0230(9) 0.0278(10) -0.0016(9) 0.0016(9) 0.0020(8)
    C27 0.0451(13) 0.0436(13) 0.0209(9) 0.0077(11) 0.0032(9) 0.0031(9)
_geom_special_details
;
 All esds (except the esd in the dihedral angle between two l.s. planes)
 are estimated using the full covariance matrix.  The cell esds are taken
 into account individually in the estimation of esds in distances, angles
 and torsion angles; correlations between esds in cell parameters are only
 used when they are defined by crystal symmetry.  An approximate (isotropic)
 treatment of cell esds is used for estimating esds involving l.s. planes.
;
loop_
    _geom_bond_atom_site_label_1
    _geom_bond_atom_site_label_2
    _geom_bond_site_symmetry_2
    _geom_bond_distance
    _geom_bond_publ_flag
    N1 C1 . 1.345(2) ?
    N1 C21 . 1.433(2) ?
    N1 H1 . 0.92(3) ?
    C1 O1 . 1.234(2) ?
    C1 C11 . 1.515(3) ?
    N2 O2 . 1.228(2) ?
    N2 O3 . 1.231(2) ?
    N2 C12 . 1.480(3) ?
    C11 C16 . 1.393(3) ?
    C11 C12 . 1.397(3) ?
    C12 C13 . 1.380(3) ?
    C13 C14 . 1.384(3) ?
    C13 H13 . 0.9300 ?
    C14 C15 . 1.379(3) ?
    C14 H14 . 0.9300 ?
    C15 C16 . 1.401(3) ?
    C15 H15 . 0.9300 ?
    C16 H16 . 0.9300 ?
    C21 C26 . 1.394(3) ?
    C21 C22 . 1.401(3) ?
    C22 C23 . 1.401(3) ?
    C22 C27 . 1.519(3) ?
    C23 C24 . 1.391(3) ?
    C23 H23 . 0.9300 ?
    C24 C25 . 1.377(3) ?
    C24 H24 . 0.9300 ?
    C25 C26 . 1.392(3) ?
    C25 H25 . 0.9300 ?
    C26 H26 . 0.9300 ?
    C27 H27A . 0.9600 ?
    C27 H27B . 0.9600 ?
    C27 H27C . 0.9600 ?
loop_
    _geom_angle_atom_site_label_1
    _geom_angle_atom_site_label_2
    _geom_angle_atom_site_label_3
    _geom_angle_site_symmetry_1
    _geom_angle_site_symmetry_3
    _geom_angle
    _geom_angle_publ_flag
    C1 N1 C21 . . 126.20(17) ?
    C1 N1 H1 . . 117.5(15) ?
    C21 N1 H1 . . 116.1(16) ?
    O1 C1 N1 . . 125.21(18) ?
    O1 C1 C11 . . 119.02(17) ?
    N1 C1 C11 . . 115.63(16) ?
    O2 N2 O3 . . 123.79(18) ?
    O2 N2 C12 . . 117.91(17) ?
    O3 N2 C12 . . 118.30(16) ?
    C16 C11 C12 . . 116.93(18) ?
    C16 C11 C1 . . 119.92(16) ?
    C12 C11 C1 . . 122.37(16) ?
    C13 C12 C11 . . 123.19(18) ?
    C13 C12 N2 . . 117.73(18) ?
    C11 C12 N2 . . 119.03(17) ?
    C12 C13 C14 . . 118.8(2) ?
    C12 C13 H13 . . 120.6 ?
    C14 C13 H13 . . 120.6 ?
    C15 C14 C13 . . 119.9(2) ?
    C15 C14 H14 . . 120.1 ?
    C13 C14 H14 . . 120.1 ?
    C14 C15 C16 . . 120.8(2) ?
    C14 C15 H15 . . 119.6 ?
    C16 C15 H15 . . 119.6 ?
    C11 C16 C15 . . 120.4(2) ?
    C11 C16 H16 . . 119.8 ?
    C15 C16 H16 . . 119.8 ?
    C26 C21 C22 . . 120.94(18) ?
    C26 C21 N1 . . 121.32(16) ?
    C22 C21 N1 . . 117.68(17) ?
    C21 C22 C23 . . 117.80(19) ?
    C21 C22 C27 . . 121.89(18) ?
    C23 C22 C27 . . 120.30(18) ?
    C24 C23 C22 . . 121.35(19) ?
    C24 C23 H23 . . 119.3 ?
    C22 C23 H23 . . 119.3 ?
    C25 C24 C23 . . 119.8(2) ?
    C25 C24 H24 . . 120.1 ?
    C23 C24 H24 . . 120.1 ?
    C24 C25 C26 . . 120.3(2) ?
    C24 C25 H25 . . 119.8 ?
    C26 C25 H25 . . 119.8 ?
    C25 C26 C21 . . 119.76(19) ?
    C25 C26 H26 . . 120.1 ?
    C21 C26 H26 . . 120.1 ?
    C22 C27 H27A . . 109.5 ?
    C22 C27 H27B . . 109.5 ?
    H27A C27 H27B . . 109.5 ?
    C22 C27 H27C . . 109.5 ?
    H27A C27 H27C . . 109.5 ?
    H27B C27 H27C . . 109.5 ?
loop_
    _geom_torsion_atom_site_label_1
    _geom_torsion_atom_site_label_2
    _geom_torsion_atom_site_label_3
    _geom_torsion_atom_site_label_4
    _geom_torsion_site_symmetry_1
    _geom_torsion_site_symmetry_2
    _geom_torsion_site_symmetry_3
    _geom_torsion_site_symmetry_4
    _geom_torsion
    _geom_torsion_publ_flag
    C21 N1 C1 O1 . . . . -5.4(3) ?
    C21 N1 C1 C11 . . . . 178.96(17) ?
    O1 C1 C11 C16 . . . . -103.0(2) ?
    N1 C1 C11 C16 . . . . 72.9(2) ?
    O1 C1 C11 C12 . . . . 66.5(3) ?
    N1 C1 C11 C12 . . . . -117.6(2) ?
    C16 C11 C12 C13 . . . . -0.2(3) ?
    C1 C11 C12 C13 . . . . -170.0(2) ?
    C16 C11 C12 N2 . . . . -177.46(18) ?
    C1 C11 C12 N2 . . . . 12.7(3) ?
    O2 N2 C12 C13 . . . . 26.3(3) ?
    O3 N2 C12 C13 . . . . -152.8(2) ?
    O2 N2 C12 C11 . . . . -156.3(2) ?
    O3 N2 C12 C11 . . . . 24.7(3) ?
    C11 C12 C13 C14 . . . . 0.2(3) ?
    N2 C12 C13 C14 . . . . 177.49(19) ?
    C12 C13 C14 C15 . . . . 0.0(3) ?
    C13 C14 C15 C16 . . . . -0.1(4) ?
    C12 C11 C16 C15 . . . . 0.0(3) ?
    C1 C11 C16 C15 . . . . 170.1(2) ?
    C14 C15 C16 C11 . . . . 0.1(4) ?
    C1 N1 C21 C26 . . . . -27.7(3) ?
    C1 N1 C21 C22 . . . . 154.78(19) ?
    C26 C21 C22 C23 . . . . 0.1(3) ?
    N1 C21 C22 C23 . . . . 177.60(19) ?
    C26 C21 C22 C27 . . . . -179.2(2) ?
    N1 C21 C22 C27 . . . . -1.7(3) ?
    C21 C22 C23 C24 . . . . 0.7(3) ?
    C27 C22 C23 C24 . . . . -180.0(2) ?
    C22 C23 C24 C25 . . . . -0.8(4) ?
    C23 C24 C25 C26 . . . . 0.2(4) ?
    C24 C25 C26 C21 . . . . 0.6(4) ?
    C22 C21 C26 C25 . . . . -0.7(3) ?
    N1 C21 C26 C25 . . . . -178.1(2) ?
loop_
    _geom_hbond_atom_site_label_D
    _geom_hbond_atom_site_label_H
    _geom_hbond_atom_site_label_A
    _geom_hbond_site_symmetry_A
    _geom_hbond_distance_DH
    _geom_hbond_distance_HA
    _geom_hbond_distance_DA
    _geom_hbond_angle_DHA
    N1 H1 O1 4_466 0.92(3) 1.99(3) 2.849(2) 155(2)
data_global
_journal_date_recd_electronic     2008-01-12
_journal_date_accepted     2008-01-22
_journal_name_full     'Acta Crystallographica, Section E'
_journal_year     2008
_journal_volume     64
_journal_issue      2
_journal_page_first     o521
_journal_page_last     o521
_journal_paper_category     QO
_journal_coeditor_code     AT2536
_publ_contact_author
;
Dr Aamer Saeed
 Department of Chemistry
Quaid-I-Azam University Islamabad
45320, Pakistan
;
_publ_contact_author_email     aamersaeed@yahoo.com
_publ_contact_author_fax     '+92 51 2873869'
_publ_contact_author_phone     '+92 51 90642128'
_publ_section_title
;
<i>N</i>-(2-Methylphenyl)-2-nitrobenzamide
;
loop_
    _publ_author_name
    _publ_author_address
    'Saeed, Aamer'
;
Department of Chemistry
Quaid-i-Azam University
Islamabad
Pakistan
;
    'Hussain, Shahid'
;
Department of Chemistry
Quaid-i-Azam University
Islamabad
Pakistan
;
    'Bolte, Michael'
;     Institut f\"ur Anorganische Chemie
      J. W. Goethe-Universit\"at Frankfurt
      Max-von-Laue-Strasse 7
      60438 Frankfurt/Main
      Germany
;
