# Supplementary material for: N-(2-Methyl­phen­yl)-2-nitro­benzamide
Source: Acta Crystallogr Sect E Struct Rep Online. 2008 Jan 25;64(Pt 2):o521. doi: 10.1107/S1600536808002298 (PMC2960181; doi:10.1107/S1600536808002298)
Supplement: Supplementary file 2 [file e-64-0o521-Isup2.hkl]

# 
# h,k,l, Fc-squared, Fo-squared, sigma(Fo-squared) and status flag 
# 
data_I
_shelx_title ' sa13 in P212121' 
_shelx_refln_list_code          4 
_shelx_F_calc_maximum      170.52 
_exptl_crystal_F_000       536.00 
_reflns_d_resolution_high  0.8249 
 
loop_ 
 _symmetry_equiv_pos_as_xyz 
 'x, y, z' 
 '-x+1/2, -y, z+1/2' 
 '-x, y+1/2, -z+1/2' 
 'x+1/2, -y+1/2, -z' 
 
_cell_length_a     7.8063 
_cell_length_b    12.2856 
_cell_length_c    13.1353 
_cell_angle_alpha  90.000 
_cell_angle_beta   90.000 
_cell_angle_gamma  90.000 
 
_shelx_F_squared_multiplier     1.000 
 
loop_ 
 _refln_index_h 
 _refln_index_k 
 _refln_index_l 
 _refln_F_squared_calc 
 _refln_F_squared_meas 
 _refln_F_squared_sigma 
 _refln_observed_status 
   4   0   0       74.29       97.75      5.67 o 
   6   0   0      391.91      400.88      8.29 o 
   8   0   0       10.36       12.75      3.80 o 
   2   1   0      246.11      194.52      5.93 o 
   3   1   0       97.06       95.82      5.93 o 
   4   1   0      552.96      507.32     10.31 o 
   5   1   0      789.96      804.72     11.32 o 
   6   1   0        0.15        6.07      3.03 o 
   7   1   0       21.40       21.56      2.40 o 
   8   1   0       15.92       20.14      3.62 o 
   9   1   0        0.42        3.71      3.58 o 
   1   2   0      728.61      638.99     30.39 o 
   2   2   0     1708.86     1538.80     15.28 o 
   3   2   0       15.49       15.01      3.01 o 
   4   2   0      638.64      670.15     11.75 o 
   5   2   0      639.74      662.09     10.54 o 
   6   2   0      557.87      572.85      7.03 o 
   7   2   0        8.81        7.04      2.62 o 
   8   2   0        3.62       -0.85      2.39 o 
   9   2   0        0.00        4.85      3.68 o 
   1   3   0     1440.29     1311.75     14.45 o 
   2   3   0       34.86       42.24      3.61 o 
   3   3   0       70.47       66.35      3.42 o 
   4   3   0      425.64      428.32      6.34 o 
   5   3   0       43.94       46.95      4.92 o 
   6   3   0        5.26        3.63      4.92 o 
   7   3   0       25.22       31.05      2.94 o 
   8   3   0       35.85       35.53      4.21 o 
   9   3   0        5.52        2.67      3.73 o 
   0   4   0      718.05      718.85     13.65 o 
   1   4   0      960.48      868.69     51.72 o 
   2   4   0       43.69       34.27      3.29 o 
   3   4   0      192.64      206.39      5.16 o 
   4   4   0      197.78      224.07      5.10 o 
   5   4   0      335.51      359.61      6.11 o 
   6   4   0       58.16       63.03      5.51 o 
   7   4   0       50.84       54.98      5.53 o 
   8   4   0        1.91        0.06      3.52 o 
   9   4   0       83.40       75.25      3.82 o 
   1   5   0     1560.42     1604.95     28.19 o 
   2   5   0      206.39      209.07      5.08 o 
   3   5   0      266.46      257.58      6.94 o 
   4   5   0      396.68      409.69      6.54 o 
   5   5   0      497.81      502.92     29.20 o 
   6   5   0       36.18       31.40      4.03 o 
   7   5   0       16.16       11.67      4.92 o 
   8   5   0       61.47       67.66      3.38 o 
   0   6   0        3.36        0.42      3.68 o 
   1   6   0      986.50     1108.71     15.13 o 
   2   6   0      300.51      291.05      5.09 o 
   3   6   0      165.07      188.95      6.25 o 
   4   6   0        1.62        2.94      3.36 o 
   5   6   0       34.48       37.42      3.74 o 
   6   6   0      102.77      108.02      4.39 o 
   7   6   0        3.63        5.25      4.94 o 
   8   6   0       83.48       78.66      6.31 o 
   1   7   0       19.26       29.88      4.69 o 
   2   7   0        1.23        0.32      3.34 o 
   3   7   0      406.27      432.04      6.44 o 
   4   7   0       56.53       54.84      3.79 o 
   5   7   0      241.96      238.95      6.98 o 
   6   7   0       22.02       23.27      3.57 o 
   7   7   0        0.69        3.09      5.11 o 
   8   7   0       88.75       84.50      6.87 o 
   0   8   0       75.15       72.79      4.03 o 
   1   8   0      200.06      193.52      5.68 o 
   2   8   0       66.79       69.36      5.06 o 
   3   8   0      108.58      127.41      5.53 o 
   4   8   0      270.63      253.82     11.83 o 
   5   8   0      342.68      349.72     10.48 o 
   6   8   0       40.38       43.10      4.12 o 
   7   8   0      131.26      144.18      7.01 o 
   1   9   0      138.79      159.88      4.17 o 
   2   9   0        5.98        3.91      4.55 o 
   3   9   0      888.31      911.01      9.27 o 
   4   9   0       52.98       57.53      4.14 o 
   5   9   0      182.27      192.99      5.16 o 
   6   9   0        0.00       -0.59      3.65 o 
   7   9   0      107.72      114.85      4.81 o 
   0  10   0        3.94        5.13      4.24 o 
   1  10   0      128.71      127.80      4.85 o 
   2  10   0        0.00        2.98      4.90 o 
   3  10   0      549.83      558.25     10.41 o 
   4  10   0      146.02      143.54      4.15 o 
   5  10   0       11.19       13.21      3.73 o 
   6  10   0        0.34       -1.51      3.73 o 
   7  10   0       72.79       71.50      4.67 o 
   1  11   0       17.48       16.24      2.73 o 
   2  11   0        7.59        8.70      2.54 o 
   3  11   0      195.99      184.13      6.75 o 
   4  11   0      206.44      201.02      7.32 o 
   5  11   0       39.54       42.97      3.42 o 
   6  11   0      104.14      105.22      8.05 o 
   0  12   0       47.42       44.88      5.04 o 
   1  12   0       17.37       21.43      3.29 o 
   2  12   0        8.59        9.16      3.22 o 
   3  12   0       23.54       16.71      5.09 o 
   4  12   0        3.03       -1.92      5.06 o 
   5  12   0       30.94       29.46      4.55 o 
   1  13   0       24.88       25.61      3.20 o 
   2  13   0        2.78        2.05      3.34 o 
   3  13   0       71.03       69.49      3.53 o 
   4  13   0        1.75        0.56      5.55 o 
   0  14   0       70.55       76.46      5.98 o 
   1  14   0       14.18       13.89      3.20 o 
   2  14   0       19.87       24.50      3.80 o 
   3  14   0       11.27       14.86      3.89 o 
   2   0   1    16635.28    17254.13    120.67 o 
   3   0   1     5206.48     5007.32     42.58 o 
   4   0   1     1684.39     1620.52     18.42 o 
   5   0   1      409.90      401.22      5.94 o 
   6   0   1        3.48        5.38      2.53 o 
   7   0   1        0.14        3.86      2.73 o 
   8   0   1       86.50       90.27      4.13 o 
   9   0   1       20.03       19.22      3.74 o 
   2   1   1     9796.62     9749.52     73.66 o 
   3   1   1      157.20      139.34      3.87 o 
   4   1   1      316.29      318.38     15.12 o 
   5   1   1       38.54       31.26      2.52 o 
   6   1   1       94.30      100.51      2.67 o 
   7   1   1       69.28       71.74      2.30 o 
   8   1   1        2.37        2.64      2.18 o 
   9   1   1        2.31        5.39      2.58 o 
   0   2   1     2320.15     2041.98     18.94 o 
   1   2   1     1160.32     1031.77     26.46 o 
   2   2   1     4891.95     4649.83     81.89 o 
   3   2   1     1217.72     1142.22     14.74 o 
   4   2   1      276.09      258.51      4.49 o 
   5   2   1      300.11      301.11      4.42 o 
   6   2   1       35.69       36.89      2.87 o 
   7   2   1       50.08       51.47      2.36 o 
   8   2   1        0.35        3.82      2.39 o 
   9   2   1       76.56       65.61      2.58 o 
   0   3   1     2799.56     2637.63     28.95 o 
   1   3   1      121.14       99.86      4.87 o 
   2   3   1      757.30      701.73      7.15 o 
   3   3   1      250.39      252.62      4.03 o 
   4   3   1      126.67      137.41      3.65 o 
   5   3   1       27.46       27.85      2.50 o 
   6   3   1      234.52      234.46      5.51 o 
   7   3   1        9.24        7.80      2.65 o 
   8   3   1      114.39      111.58      2.57 o 
   9   3   1       38.98       37.82      2.48 o 
   0   4   1      313.45      269.18      8.05 o 
   1   4   1      334.10      300.06     12.84 o 
   2   4   1      726.27      689.02      8.52 o 
   3   4   1       44.17       45.28      2.48 o 
   4   4   1      137.21      133.96      2.94 o 
   5   4   1        3.57        4.49      1.95 o 
   6   4   1       52.60       52.64      4.01 o 
   7   4   1       56.66       56.28      2.68 o 
   8   4   1       94.38       89.78      3.41 o 
   9   4   1        9.29       16.85      2.73 o 
   0   5   1      383.90      390.88      8.61 o 
   1   5   1      344.41      346.14      4.87 o 
   2   5   1       10.92       15.22      2.06 o 
   3   5   1      100.66       97.99      2.76 o 
   4   5   1      186.55      195.02      3.49 o 
   5   5   1       23.38       28.35      2.62 o 
   6   5   1       53.37       57.07      2.67 o 
   7   5   1       57.27       57.42      3.85 o 
   8   5   1       26.41       25.68      3.03 o 
   0   6   1      978.85     1078.99     16.57 o 
   1   6   1     2956.39     3365.69     25.98 o 
   2   6   1      284.70      269.56      7.02 o 
   3   6   1      132.90      126.52      3.00 o 
   4   6   1       94.74       94.06      2.74 o 
   5   6   1      235.79      223.81      4.60 o 
   6   6   1        4.63        7.30      2.44 o 
   7   6   1       17.14       18.11      5.09 o 
   8   6   1       18.24       18.72      3.09 o 
   0   7   1       51.66       47.63      4.21 o 
   1   7   1       13.79       23.25      3.02 o 
   2   7   1       68.49       74.78      2.94 o 
   3   7   1       51.60       50.71      2.30 o 
   4   7   1      222.87      229.12      3.57 o 
   5   7   1      159.89      169.68      4.40 o 
   6   7   1      158.67      160.46      4.86 o 
   7   7   1      211.93      189.11      8.23 o 
   8   7   1       13.17       10.32      4.04 o 
   0   8   1      591.96      611.08      8.69 o 
   1   8   1      250.08      250.29      7.39 o 
   2   8   1      174.37      164.76      4.98 o 
   3   8   1      196.22      189.48      3.39 o 
   4   8   1      259.22      261.62      5.14 o 
   5   8   1      203.53      203.26      4.16 o 
   6   8   1      219.31      227.33      5.73 o 
   7   8   1       91.17       90.11      4.04 o 
   0   9   1      387.81      421.53      6.37 o 
   1   9   1        5.46        6.17      1.78 o 
   2   9   1       30.89       29.77      2.95 o 
   3   9   1      173.54      172.71      3.90 o 
   4   9   1       48.75       50.47      2.74 o 
   5   9   1      540.35      561.61      9.29 o 
   6   9   1       23.12       22.22      2.72 o 
   7   9   1       92.72       87.89      3.82 o 
   0  10   1       42.99       49.61      3.37 o 
   1  10   1       92.07       93.87      2.70 o 
   2  10   1       65.08       68.24      2.69 o 
   3  10   1       91.75      105.42      3.15 o 
   4  10   1      259.90      273.02      4.49 o 
   5  10   1      426.58      425.95      4.73 o 
   6  10   1       47.91       52.52      2.95 o 
   0  11   1       29.24       20.90      3.27 o 
   1  11   1       44.99       48.60      2.19 o 
   2  11   1      100.01       95.15      2.99 o 
   3  11   1       71.39       69.49      3.80 o 
   4  11   1      112.66      114.33      3.89 o 
   5  11   1       29.66       28.86      3.19 o 
   6  11   1       14.58       12.58      2.83 o 
   0  12   1       74.22       65.65      3.35 o 
   1  12   1      199.86      207.64      3.34 o 
   2  12   1      105.66       99.36      2.66 o 
   3  12   1        6.42        9.04      2.38 o 
   4  12   1       21.01       23.77      3.84 o 
   5  12   1       42.20       44.32      3.48 o 
   0  13   1        2.69        7.03      3.57 o 
   1  13   1       12.41       14.50      2.14 o 
   2  13   1       13.33       13.82      2.48 o 
   3  13   1        4.92        5.36      3.82 o 
   4  13   1        0.28       -0.07      3.86 o 
   0  14   1       30.85       36.58      3.95 o 
   1  14   1        4.56        7.42      2.61 o 
   2  14   1       46.24       48.68      2.89 o 
   3  14   1        9.44        8.30      2.45 o 
   1   0   2       18.93       14.91      2.35 o 
   2   0   2    29076.96    34043.01    338.21 o 
   3   0   2        0.97        4.97      4.01 o 
   4   0   2       63.71       67.89      5.23 o 
   5   0   2        2.35        4.29      3.09 o 
   6   0   2       44.17       49.22      6.16 o 
   7   0   2        5.38        7.13      3.44 o 
   8   0   2       18.78       17.97      2.85 o 
   9   0   2       75.43       68.40      4.23 o 
   0   1   2     9277.06     8864.94     70.26 o 
   1   1   2      237.41      198.27      4.33 o 
   2   1   2       40.31       38.42      3.20 o 
   3   1   2      337.31      336.96      4.89 o 
   4   1   2     2118.29     2102.63     44.77 o 
   5   1   2       73.77       74.87      2.62 o 
   6   1   2       66.04       68.96      3.33 o 
   7   1   2      148.09      150.70      4.33 o 
   8   1   2       18.89       18.72      2.05 o 
   9   1   2       17.24       14.74      2.43 o 
   0   2   2      786.48      721.22     11.11 o 
   1   2   2      759.16      728.93     16.68 o 
   2   2   2      282.18      291.04      5.13 o 
   3   2   2      497.66      469.08      5.74 o 
   4   2   2     1286.80     1298.70     23.50 o 
   5   2   2      150.14      146.22      4.15 o 
   6   2   2       61.03       55.27      2.32 o 
   7   2   2      174.53      185.45      3.67 o 
   8   2   2        0.81        6.43      2.21 o 
   9   2   2       21.86       18.57      2.78 o 
   0   3   2      172.07      190.49      4.49 o 
   1   3   2      690.55      656.53     32.79 o 
   2   3   2      573.11      521.95      5.80 o 
   3   3   2      285.41      264.73      4.39 o 
   4   3   2       12.39       10.83      2.78 o 
   5   3   2       62.44       65.44      2.82 o 
   6   3   2      154.25      164.82      3.39 o 
   7   3   2       36.63       39.46      2.97 o 
   8   3   2       43.69       45.64      2.32 o 
   9   3   2       85.21       86.44      3.15 o 
   0   4   2      262.23      229.99      6.77 o 
   1   4   2      226.52      200.81      4.20 o 
   2   4   2      261.25      235.68      4.08 o 
   3   4   2      751.77      764.32      8.99 o 
   4   4   2      210.23      234.95      4.28 o 
   5   4   2        1.98        2.35      2.55 o 
   6   4   2       42.52       46.18      2.59 o 
   7   4   2       10.12       10.14      2.45 o 
   8   4   2       48.05       50.55      2.84 o 
   9   4   2       28.68       25.64      2.64 o 
   0   5   2     1251.09     1313.80     15.35 o 
   1   5   2     1463.67     1462.90     31.51 o 
   2   5   2      343.88      336.79      8.20 o 
   3   5   2      922.90      974.77      7.19 o 
   4   5   2      262.10      264.01      4.28 o 
   5   5   2       37.83       42.74      2.49 o 
   6   5   2      253.35      264.82      4.57 o 
   7   5   2       28.21       29.89      3.65 o 
   8   5   2        1.14        1.36      3.00 o 
   0   6   2      207.31      190.84      6.36 o 
   1   6   2      113.03      148.98      2.87 o 
   2   6   2      305.39      288.91     15.44 o 
   3   6   2      368.45      394.48      5.25 o 
   4   6   2      394.27      408.85      8.46 o 
   5   6   2       29.50       31.70      2.57 o 
   6   6   2       28.30       33.89      3.95 o 
   7   6   2       60.98       58.56      2.99 o 
   8   6   2       54.64       53.37      3.03 o 
   0   7   2       95.54       85.54      4.76 o 
   1   7   2      643.55      711.11     10.15 o 
   2   7   2       59.29       54.95      2.62 o 
   3   7   2      192.75      189.06      3.41 o 
   4   7   2       89.36       91.32      2.61 o 
   5   7   2       67.97       66.05      2.80 o 
   6   7   2      115.20      118.25      4.49 o 
   7   7   2       64.74       67.95      3.75 o 
   8   7   2       64.49       60.32      4.43 o 
   0   8   2       80.55       88.17      4.71 o 
   1   8   2       71.98       79.68      3.96 o 
   2   8   2       84.83       88.93      3.04 o 
   3   8   2      332.04      327.97     10.37 o 
   4   8   2       33.82       36.56      2.70 o 
   5   8   2      113.10      116.15      3.21 o 
   6   8   2       16.27       18.66      3.09 o 
   7   8   2      132.32      128.61      4.01 o 
   0   9   2      108.05      107.85      3.80 o 
   1   9   2      678.53      693.61     14.40 o 
   2   9   2       13.70       16.25      1.90 o 
   3   9   2      853.15      867.56      7.15 o 
   4   9   2       11.06       10.77      2.41 o 
   5   9   2      146.91      149.24      3.37 o 
   6   9   2      122.36      125.44      3.63 o 
   7   9   2       55.13       54.37      4.96 o 
   0  10   2       82.12       84.13      4.75 o 
   1  10   2      775.61      804.58      7.90 o 
   2  10   2       50.65       52.62      2.60 o 
   3  10   2      224.04      213.75     10.07 o 
   4  10   2       68.72       70.18      3.25 o 
   5  10   2        9.51        9.69      2.43 o 
   6  10   2       41.66       45.70      3.04 o 
   0  11   2       89.62       79.54      3.88 o 
   1  11   2      338.79      313.25     10.41 o 
   2  11   2      279.18      274.03      4.87 o 
   3  11   2       37.79       38.97      2.30 o 
   4  11   2       87.50       86.06      3.91 o 
   5  11   2       15.45       15.83      2.71 o 
   6  11   2       45.96       46.52      3.11 o 
   0  12   2        8.20        8.19      3.28 o 
   1  12   2       20.05       18.06      2.17 o 
   2  12   2       91.14       87.92      3.25 o 
   3  12   2       48.27       44.55      2.62 o 
   4  12   2       32.69       31.75      3.97 o 
   5  12   2        8.84       12.54      2.87 o 
   0  13   2       11.99       10.36      3.08 o 
   1  13   2        0.55        0.17      2.17 o 
   2  13   2       53.73       57.25      2.90 o 
   3  13   2       14.04       15.83      2.96 o 
   4  13   2       94.41       87.21      5.05 o 
   0  14   2        4.72        9.07      3.07 o 
   1  14   2        2.13        5.24      2.33 o 
   2  14   2       56.79       63.02      2.56 o 
   3  14   2        6.83        5.48      3.75 o 
   1   0   3      515.69      435.73      9.70 o 
   2   0   3        0.24        5.65      3.76 o 
   3   0   3       20.67       15.49      2.30 o 
   4   0   3     1799.72     1907.70     17.92 o 
   5   0   3      493.72      498.09      8.44 o 
   6   0   3      836.20      831.93      8.64 o 
   7   0   3      214.68      209.65     10.60 o 
   8   0   3        2.40        4.25      3.53 o 
   9   0   3       10.01       10.68      3.77 o 
   0   1   3      129.48      126.66      5.83 o 
   1   1   3      942.15      867.56     10.62 o 
   2   1   3     2175.72     1989.26     39.02 o 
   3   1   3      268.70      258.76      4.35 o 
   4   1   3      918.37      917.66     15.90 o 
   5   1   3       23.69       22.86      3.27 o 
   6   1   3      126.07      115.71      4.89 o 
   7   1   3       82.99       76.96      2.64 o 
   8   1   3       30.12       34.86      2.62 o 
   9   1   3       97.03       96.91      3.00 o 
   0   2   3     2542.02     2309.89     82.77 o 
   1   2   3     1702.22     1546.70     38.10 o 
   2   2   3     1285.79     1236.53     19.02 o 
   3   2   3      515.55      498.45      5.48 o 
   4   2   3      922.85      923.19      9.97 o 
   5   2   3       47.54       46.54      2.22 o 
   6   2   3      151.79      148.55      4.80 o 
   7   2   3       76.74       82.30      3.24 o 
   8   2   3       22.25       20.48      2.16 o 
   9   2   3       12.38       12.75      2.29 o 
   0   3   3       50.93       46.10      2.76 o 
   1   3   3     1000.63      956.64     13.45 o 
   2   3   3     2036.73     1991.09     63.37 o 
   3   3   3      233.06      227.13      5.01 o 
   4   3   3     1239.40     1242.12     28.38 o 
   5   3   3      286.56      293.53      4.21 o 
   6   3   3      194.09      204.81      3.70 o 
   7   3   3        1.30        2.38      2.61 o 
   8   3   3       10.08       10.29      3.40 o 
   9   3   3       78.53       67.73      2.65 o 
   0   4   3     1265.86     1288.21     10.34 o 
   1   4   3      311.52      329.15     11.12 o 
   2   4   3       99.69      108.25      3.66 o 
   3   4   3       12.74       14.10      2.73 o 
   4   4   3       64.19       67.69      3.14 o 
   5   4   3       91.70       94.42      2.42 o 
   6   4   3      117.28      131.31      2.97 o 
   7   4   3        2.09        7.14      3.07 o 
   8   4   3       10.96       16.36      2.60 o 
   0   5   3      581.18      621.01      9.66 o 
   1   5   3      715.60      769.81     15.88 o 
   2   5   3      372.31      371.82     10.28 o 
   3   5   3      178.44      174.72      3.43 o 
   4   5   3        0.19        0.50      2.41 o 
   5   5   3      213.89      203.73      9.54 o 
   6   5   3      110.32      117.26      2.76 o 
   7   5   3       10.00        9.22      2.32 o 
   8   5   3        0.11        1.70      2.93 o 
   0   6   3       21.63       29.83      3.87 o 
   1   6   3      558.40      583.61      4.96 o 
   2   6   3      316.80      319.44     10.46 o 
   3   6   3      101.24      102.72      2.87 o 
   4   6   3       30.49       32.14      2.76 o 
   5   6   3        7.50        7.98      2.53 o 
   6   6   3      173.21      176.91      3.77 o 
   7   6   3       83.81       81.31      2.96 o 
   8   6   3        7.61        7.27      2.73 o 
   0   7   3       69.00       66.41      4.67 o 
   1   7   3       85.90      111.44      2.82 o 
   2   7   3      259.16      267.73      5.17 o 
   3   7   3       65.34       71.06      2.78 o 
   4   7   3       47.61       43.80      2.62 o 
   5   7   3      129.66      140.54      4.07 o 
   6   7   3       20.36       22.84      3.10 o 
   7   7   3       41.44       46.47      2.63 o 
   8   7   3       29.61       25.25      2.87 o 
   0   8   3       13.90       20.67      3.96 o 
   1   8   3      308.57      313.23      6.12 o 
   2   8   3      319.45      336.01      3.79 o 
   3   8   3      384.08      355.04      5.16 o 
   4   8   3       14.01       15.50      2.37 o 
   5   8   3       21.96       21.07      2.98 o 
   6   8   3       68.26       69.99      3.08 o 
   7   8   3        9.72        7.49      2.77 o 
   0   9   3        0.03       -0.20      2.83 o 
   1   9   3      470.59      501.45      9.05 o 
   2   9   3       24.28       25.82      2.06 o 
   3   9   3      509.29      490.91     11.90 o 
   4   9   3       32.98       32.20      2.99 o 
   5   9   3       18.34       17.68      2.59 o 
   6   9   3       11.53       15.60      2.53 o 
   7   9   3      146.83      143.14      3.88 o 
   0  10   3        5.25        4.75      3.17 o 
   1  10   3       14.85       10.39      2.31 o 
   2  10   3       15.90       20.67      2.37 o 
   3  10   3      241.83      249.55      3.67 o 
   4  10   3      109.06      105.32      3.56 o 
   5  10   3       69.89       72.42      2.95 o 
   6  10   3       65.23       67.19      3.72 o 
   0  11   3      422.78      426.24     12.42 o 
   1  11   3      888.56      891.36     11.57 o 
   2  11   3      232.89      225.26      4.15 o 
   3  11   3       64.99       61.69      2.19 o 
   4  11   3        4.36        6.18      3.15 o 
   5  11   3       21.72       24.14      3.40 o 
   6  11   3       22.37       23.16      4.14 o 
   0  12   3        5.35        7.77      3.13 o 
   1  12   3        7.86       11.21      2.17 o 
   2  12   3        2.73        2.87      2.48 o 
   3  12   3       72.96       73.02      3.00 o 
   4  12   3        4.52        2.72      2.50 o 
   5  12   3        4.17        7.51      2.84 o 
   0  13   3       48.11       36.52      3.82 o 
   1  13   3       55.85       63.18      2.70 o 
   2  13   3        1.95        1.03      2.17 o 
   3  13   3       27.72       26.01      2.68 o 
   4  13   3        2.46        3.86      2.39 o 
   0  14   3        2.95        3.34      3.63 o 
   1  14   3        6.67       11.27      2.35 o 
   2  14   3        2.18        1.90      2.58 o 
   0   0   4     2412.55     2102.81     48.06 o 
   1   0   4      495.99      462.03      7.05 o 
   2   0   4      440.58      420.25      6.69 o 
   3   0   4        2.25        4.54      2.21 o 
   4   0   4     1821.64     1784.53     56.07 o 
   5   0   4       86.86       84.35      4.31 o 
   6   0   4       16.92       17.81      4.90 o 
   7   0   4       40.98       47.87      3.97 o 
   8   0   4        2.66        0.58      3.60 o 
   9   0   4        3.15        4.82      3.02 o 
   0   1   4       87.04       78.80      2.89 o 
   1   1   4     1621.04     1479.57     27.00 o 
   2   1   4     1206.97     1150.14     13.49 o 
   3   1   4      701.39      693.23     20.70 o 
   4   1   4      122.10      128.41      3.18 o 
   5   1   4       20.73       23.53      3.31 o 
   6   1   4      377.45      381.93     11.82 o 
   7   1   4      192.68      196.71      3.68 o 
   8   1   4       65.11       65.99      3.58 o 
   9   1   4       37.24       37.31      2.94 o 
   0   2   4       39.77       43.86      2.47 o 
   1   2   4      451.29      437.96      9.28 o 
   2   2   4     1594.55     1595.62     31.96 o 
   3   2   4      335.50      318.77      7.06 o 
   4   2   4      341.05      378.94      5.40 o 
   5   2   4      203.84      216.17      3.21 o 
   6   2   4       73.36       73.07      3.42 o 
   7   2   4       76.44       81.84      3.31 o 
   8   2   4       87.05       84.99      3.08 o 
   9   2   4       16.98       18.03      2.82 o 
   0   3   4     2534.73     2604.06     69.90 o 
   1   3   4      443.60      415.13      5.42 o 
   2   3   4      512.76      498.27     15.32 o 
   3   3   4      612.02      604.79      5.82 o 
   4   3   4       99.10      104.36      2.83 o 
   5   3   4      186.77      186.06      3.03 o 
   6   3   4        2.32        3.11      1.80 o 
   7   3   4      179.42      180.68      4.32 o 
   8   3   4       54.77       52.37      3.21 o 
   0   4   4        4.47        2.91      2.45 o 
   1   4   4      262.59      280.60      6.04 o 
   2   4   4      966.45     1016.49      8.23 o 
   3   4   4     1091.25     1057.17     21.71 o 
   4   4   4      186.57      187.90      5.79 o 
   5   4   4       33.78       35.48      2.33 o 
   6   4   4       39.99       40.91      2.48 o 
   7   4   4       19.20       18.10      2.41 o 
   8   4   4        8.33        8.60      2.48 o 
   0   5   4      644.51      698.29     45.64 o 
   1   5   4      718.59      718.28      5.96 o 
   2   5   4      506.81      533.79     13.94 o 
   3   5   4      132.20      124.21      3.14 o 
   4   5   4        9.66       11.77      2.27 o 
   5   5   4      121.88      127.11      2.96 o 
   6   5   4       45.50       47.62      2.17 o 
   7   5   4       73.25       76.81      2.57 o 
   8   5   4       61.51       57.62      4.85 o 
   0   6   4       85.69       97.99      3.82 o 
   1   6   4      101.92       97.85      2.25 o 
   2   6   4      341.32      348.99      9.56 o 
   3   6   4      425.23      429.70      5.37 o 
   4   6   4      106.35      100.08      2.76 o 
   5   6   4      256.36      263.17      6.00 o 
   6   6   4       76.05       74.08      2.52 o 
   7   6   4       14.26       17.80      2.31 o 
   8   6   4        4.31        4.84      3.17 o 
   0   7   4       95.35       94.40      3.82 o 
   1   7   4      138.47      140.30      2.58 o 
   2   7   4      227.20      232.36      3.39 o 
   3   7   4      177.52      184.45      4.45 o 
   4   7   4       18.66       19.82      2.64 o 
   5   7   4      170.88      174.52      5.33 o 
   6   7   4       22.46       21.79      2.32 o 
   7   7   4        1.84        3.66      1.96 o 
   8   7   4       10.02        8.65      3.27 o 
   0   8   4        2.36       -1.24      3.84 o 
   1   8   4       47.80       55.69      2.15 o 
   2   8   4       43.69       46.63      2.14 o 
   3   8   4       43.28       47.48      2.65 o 
   4   8   4        0.74        1.47      2.46 o 
   5   8   4       63.21       64.18      2.95 o 
   6   8   4       84.50       92.55      3.73 o 
   7   8   4       46.41       44.48      2.62 o 
   0   9   4       10.43        9.15      3.08 o 
   1   9   4     1437.16     1400.42      9.31 o 
   2   9   4       54.54       54.61      2.14 o 
   3   9   4      564.16      566.69      8.33 o 
   4   9   4       86.80       85.36      4.25 o 
   5   9   4      100.48      109.18      5.76 o 
   6   9   4        4.03        9.43      3.12 o 
   7   9   4       44.98       44.58      2.83 o 
   0  10   4       89.52       81.27      6.38 o 
   1  10   4      143.75      139.97      3.15 o 
   2  10   4       74.58       67.66      2.45 o 
   3  10   4      101.25       96.38      2.61 o 
   4  10   4       12.78       17.81      2.96 o 
   5  10   4       16.44       15.87      3.24 o 
   6  10   4       61.82       64.41      4.17 o 
   0  11   4       50.01       54.60      3.25 o 
   1  11   4      253.25      245.93      3.97 o 
   2  11   4      142.33      130.33      3.70 o 
   3  11   4        2.51        6.34      2.07 o 
   4  11   4      167.80      163.51      4.49 o 
   5  11   4       62.37       57.05      3.09 o 
   0  12   4        3.05        4.42      5.58 o 
   1  12   4       13.35       12.64      2.14 o 
   2  12   4        6.10        6.79      2.45 o 
   3  12   4       31.65       29.56      3.22 o 
   4  12   4        1.03        3.20      1.94 o 
   5  12   4       42.22       45.48      3.14 o 
   0  13   4      111.63       97.92      6.20 o 
   1  13   4       27.60       27.70      2.24 o 
   2  13   4       59.73       64.69      3.38 o 
   3  13   4        3.82        6.72      3.12 o 
   0  14   4       16.03        9.23      3.87 o 
   1  14   4       28.22       33.42      2.34 o 
   2  14   4       33.99       33.01      3.08 o 
   1   0   5     1397.31     1306.65     17.54 o 
   2   0   5      696.17      695.76     21.81 o 
   3   0   5       39.86       35.83      2.69 o 
   4   0   5      536.95      532.92     24.39 o 
   5   0   5      238.57      222.15      5.82 o 
   6   0   5      146.99      142.97      6.19 o 
   7   0   5        0.31        4.42      3.31 o 
   8   0   5       84.57       83.02      4.23 o 
   0   1   5       19.36       16.32      1.86 o 
   1   1   5      678.86      676.89      9.68 o 
   2   1   5      257.53      265.92      4.61 o 
   3   1   5      571.23      578.37      5.28 o 
   4   1   5      255.65      269.67      3.86 o 
   5   1   5       78.94       77.11      2.35 o 
   6   1   5       11.73       11.09      2.78 o 
   7   1   5       95.38       98.17      3.39 o 
   8   1   5      163.83      164.99      5.20 o 
   0   2   5      625.95      608.87     14.36 o 
   1   2   5      558.18      559.18      9.33 o 
   2   2   5       99.42       86.29      2.23 o 
   3   2   5       12.58       22.55      2.34 o 
   4   2   5       52.93       49.95      4.77 o 
   5   2   5       42.53       42.37      2.38 o 
   6   2   5      201.86      198.46      4.67 o 
   7   2   5      140.46      146.26      3.64 o 
   8   2   5       67.22       71.07      3.50 o 
   0   3   5     1046.20     1109.13     12.87 o 
   1   3   5      675.98      652.00      9.63 o 
   2   3   5     1578.90     1675.69     43.22 o 
   3   3   5       14.98       21.37      2.03 o 
   4   3   5      165.70      167.86      5.03 o 
   5   3   5       82.09       78.87      2.19 o 
   6   3   5        2.40        3.83      2.03 o 
   7   3   5        0.15       -0.13      2.68 o 
   8   3   5        5.07        3.02      2.92 o 
   0   4   5     1508.83     1627.31     20.67 o 
   1   4   5       23.27       34.88      1.90 o 
   2   4   5      494.12      521.58     10.02 o 
   3   4   5       10.19       10.08      2.24 o 
   4   4   5      140.55      159.70      2.96 o 
   5   4   5       75.90       85.40      2.62 o 
   6   4   5        7.09        5.48      2.06 o 
   7   4   5      114.88      110.46      3.45 o 
   8   4   5       28.36       27.47      2.52 o 
   0   5   5       62.31       60.42      2.63 o 
   1   5   5       13.68       11.47      1.57 o 
   2   5   5      169.16      149.95      2.70 o 
   3   5   5      324.86      318.92      3.71 o 
   4   5   5      184.04      185.36      5.55 o 
   5   5   5      169.51      168.97      2.91 o 
   6   5   5       83.18       83.67      3.21 o 
   7   5   5       31.31       29.77      2.33 o 
   8   5   5        8.60        7.89      4.39 o 
   0   6   5       21.42       24.87      3.35 o 
   1   6   5       68.10       81.19      2.26 o 
   2   6   5      249.67      255.73      3.52 o 
   3   6   5       83.79       85.93      5.35 o 
   4   6   5        5.31        7.11      2.43 o 
   5   6   5       72.15       73.28      3.25 o 
   6   6   5        0.20        0.90      2.43 o 
   7   6   5       51.48       49.74      2.34 o 
   8   6   5       70.86       69.59      7.33 o 
   0   7   5       40.70       39.80      3.09 o 
   1   7   5       75.41       79.59      2.16 o 
   2   7   5       79.99       96.32      2.45 o 
   3   7   5      379.25      390.08      4.04 o 
   4   7   5       18.80       21.46      3.57 o 
   5   7   5       55.52       56.73      2.62 o 
   6   7   5       73.70       67.14      2.73 o 
   7   7   5       50.08       48.39      2.80 o 
   0   8   5      228.12      226.05      5.94 o 
   1   8   5      327.14      331.28      5.93 o 
   2   8   5      218.28      219.64      7.26 o 
   3   8   5      421.03      426.92      6.53 o 
   4   8   5       23.33       22.04      2.67 o 
   5   8   5      129.84      123.10      3.68 o 
   6   8   5        3.57        1.01      2.35 o 
   7   8   5       50.91       50.37      2.83 o 
   0   9   5        4.19       -3.89      4.24 o 
   1   9   5      431.09      457.91      5.98 o 
   2   9   5      101.41      100.54      2.84 o 
   3   9   5       22.65       27.56      2.31 o 
   4   9   5      105.16      103.61      3.13 o 
   5   9   5      344.38      338.42      5.32 o 
   6   9   5       11.97       13.50      2.70 o 
   0  10   5        0.04       -0.61      2.97 o 
   1  10   5      325.11      342.50      9.25 o 
   2  10   5       68.57       65.66      2.65 o 
   3  10   5      262.03      258.20      6.79 o 
   4  10   5       57.16       52.79      2.75 o 
   5  10   5       11.14       11.36      3.08 o 
   6  10   5       36.61       38.49      2.87 o 
   0  11   5      160.05      156.12      8.27 o 
   1  11   5       59.29       61.78      3.08 o 
   2  11   5      159.70      159.67      5.70 o 
   3  11   5      363.31      370.09     11.41 o 
   4  11   5       42.92       40.64      3.08 o 
   5  11   5        8.50        8.60      2.94 o 
   0  12   5       25.63       18.69      3.38 o 
   1  12   5       21.00       19.81      2.46 o 
   2  12   5       50.77       49.75      3.58 o 
   3  12   5       25.23       29.52      2.65 o 
   4  12   5       29.83       33.51      2.30 o 
   0  13   5       16.11       17.98      3.75 o 
   1  13   5       14.27       13.67      2.65 o 
   2  13   5       19.60       16.57      2.76 o 
   3  13   5       73.26       75.08      3.31 o 
   0  14   5        0.29        0.71      2.95 o 
   1  14   5        2.69        4.96      2.33 o 
   0   0   6      938.81      998.18     28.15 o 
   1   0   6      320.97      319.27      9.26 o 
   2   0   6        5.28        5.69      1.98 o 
   3   0   6      444.49      475.82     18.19 o 
   4   0   6      404.82      389.52      9.55 o 
   5   0   6       34.76       33.23      4.80 o 
   6   0   6      272.13      258.81      6.12 o 
   7   0   6      172.56      187.98      6.57 o 
   8   0   6       36.55       47.56      5.12 o 
   0   1   6        4.18        5.09      2.00 o 
   1   1   6       18.86       20.13      1.50 o 
   2   1   6       47.43       61.38      2.08 o 
   3   1   6       27.40       24.86      1.64 o 
   4   1   6      251.93      238.80      3.49 o 
   5   1   6      453.69      481.54     14.67 o 
   6   1   6      110.54      105.32      7.13 o 
   7   1   6       41.28       44.93      3.03 o 
   8   1   6        1.70        0.70      2.28 o 
   0   2   6     1290.44     1336.40     29.56 o 
   1   2   6      662.21      727.65     10.98 o 
   2   2   6      680.00      699.17     10.31 o 
   3   2   6       38.96       36.10      1.70 o 
   4   2   6      176.32      174.37      5.48 o 
   5   2   6       56.55       53.60      2.43 o 
   6   2   6       60.00       65.71      2.36 o 
   7   2   6        6.46       12.57      3.20 o 
   8   2   6      169.08      162.54      4.04 o 
   0   3   6      136.06      140.93      3.30 o 
   1   3   6      404.02      416.49      6.38 o 
   2   3   6      122.03      111.93      2.42 o 
   3   3   6      175.13      166.58      4.23 o 
   4   3   6      263.92      255.32      7.30 o 
   5   3   6      130.79      121.86      3.31 o 
   6   3   6       31.29       31.93      2.50 o 
   7   3   6       42.65       38.62      2.44 o 
   8   3   6        6.76        5.25      2.58 o 
   0   4   6     1378.28     1486.33     30.27 o 
   1   4   6      269.21      283.79      7.60 o 
   2   4   6      511.55      532.36      6.19 o 
   3   4   6      363.52      412.68      7.58 o 
   4   4   6        6.83        6.33      1.97 o 
   5   4   6      108.21      113.21      2.91 o 
   6   4   6        5.55        7.02      2.12 o 
   7   4   6      127.04      124.67      2.85 o 
   8   4   6       10.08       10.78      2.43 o 
   0   5   6      100.65      107.72      2.86 o 
   1   5   6      380.62      361.99      6.84 o 
   2   5   6       77.65       86.17      2.33 o 
   3   5   6       17.88       16.36      1.75 o 
   4   5   6       40.26       38.43      2.95 o 
   5   5   6       39.71       34.49      2.14 o 
   6   5   6       11.52        7.87      2.48 o 
   7   5   6       11.89       11.73      2.19 o 
   8   5   6       24.82       26.07      2.94 o 
   0   6   6        4.27        0.24      1.96 o 
   1   6   6      819.27      789.60     17.73 o 
   2   6   6        5.52        7.92      2.25 o 
   3   6   6       36.54       36.06      1.92 o 
   4   6   6      176.95      175.86      4.21 o 
   5   6   6       12.27       11.09      2.43 o 
   6   6   6        9.33       10.12      2.04 o 
   7   6   6       35.80       29.76      2.52 o 
   0   7   6       77.79       76.20      3.58 o 
   1   7   6      134.18      126.44      2.68 o 
   2   7   6      122.79      117.96      2.87 o 
   3   7   6      394.05      379.92      6.36 o 
   4   7   6      111.69      105.95      3.69 o 
   5   7   6       61.99       65.86      2.63 o 
   6   7   6       23.39       26.14      3.91 o 
   7   7   6       47.29       41.38      2.54 o 
   0   8   6      241.09      245.55      5.49 o 
   1   8   6      443.79      451.76      9.71 o 
   2   8   6      176.95      188.37      3.01 o 
   3   8   6      255.38      272.62      5.49 o 
   4   8   6       75.74       73.81      2.18 o 
   5   8   6      241.88      230.18      4.77 o 
   6   8   6      115.18      115.79      6.44 o 
   7   8   6        4.74        8.90      3.22 o 
   0   9   6      228.92      210.27      5.91 o 
   1   9   6       54.73       59.61      3.10 o 
   2   9   6      155.22      156.46      6.17 o 
   3   9   6      633.66      612.28     10.30 o 
   4   9   6       48.74       52.75      2.20 o 
   5   9   6        4.57        6.75      2.38 o 
   6   9   6       33.81       33.84      3.74 o 
   0  10   6       64.88       67.05      3.68 o 
   1  10   6      287.30      287.61      4.37 o 
   2  10   6       24.28       21.12      2.25 o 
   3  10   6       22.71       22.96      2.36 o 
   4  10   6        3.77        4.77      2.54 o 
   5  10   6       47.28       44.09      2.51 o 
   6  10   6        8.66       10.68      2.90 o 
   0  11   6      148.29      148.25      4.50 o 
   1  11   6        6.59        8.22      2.99 o 
   2  11   6       22.06       22.72      2.66 o 
   3  11   6       40.01       37.94      2.86 o 
   4  11   6       35.20       37.44      3.64 o 
   5  11   6       57.24       58.01      3.86 o 
   0  12   6        0.17        0.37      3.42 o 
   1  12   6        1.96        3.02      2.07 o 
   2  12   6       18.72       17.40      3.19 o 
   3  12   6       22.28       21.59      3.11 o 
   4  12   6       28.62       29.51      3.36 o 
   0  13   6      196.45      201.61      6.10 o 
   1  13   6       20.55       19.87      2.37 o 
   2  13   6        2.92        4.60      2.65 o 
   1   0   7      625.93      564.94     13.72 o 
   2   0   7      187.55      200.30      3.66 o 
   3   0   7      405.52      416.02      6.58 o 
   4   0   7       73.33       75.84      2.59 o 
   5   0   7      586.47      587.29     21.57 o 
   6   0   7       64.18       73.81      5.39 o 
   7   0   7       52.43       55.71      5.13 o 
   8   0   7      211.65      188.83      5.89 o 
   0   1   7      623.36      640.46     16.54 o 
   1   1   7       91.92       96.01      1.93 o 
   2   1   7      208.67      225.25      3.09 o 
   3   1   7      108.65      110.80      2.19 o 
   4   1   7       20.20       20.84      1.59 o 
   5   1   7      193.90      208.52      4.96 o 
   6   1   7      186.32      208.71      5.85 o 
   7   1   7        6.57        5.42      2.38 o 
   8   1   7       20.99       23.69      3.15 o 
   0   2   7      356.69      384.21     10.64 o 
   1   2   7     1103.95     1168.77     20.11 o 
   2   2   7       33.64       41.73      1.98 o 
   3   2   7       33.27       40.32      2.02 o 
   4   2   7      217.14      216.37      5.42 o 
   5   2   7      276.73      286.27      7.94 o 
   6   2   7      328.32      340.04      8.12 o 
   7   2   7        3.31        5.47      2.43 o 
   8   2   7       62.89       56.74      3.39 o 
   0   3   7      284.61      290.20      7.39 o 
   1   3   7       69.29       67.69      2.04 o 
   2   3   7      250.04      246.99      5.20 o 
   3   3   7      325.68      339.61      4.46 o 
   4   3   7       36.95       37.04      1.83 o 
   5   3   7       45.59       41.02      2.19 o 
   6   3   7       19.22       23.25      4.90 o 
   7   3   7       86.92       86.03      2.76 o 
   8   3   7       47.90       44.35      2.99 o 
   0   4   7      523.98      589.93     15.24 o 
   1   4   7        5.22        2.83      1.66 o 
   2   4   7      238.76      250.74      5.27 o 
   3   4   7       16.09       17.13      1.79 o 
   4   4   7       64.88       62.24      2.24 o 
   5   4   7       51.56       53.37      2.55 o 
   6   4   7       26.42       26.70      2.33 o 
   7   4   7       19.22       21.05      2.52 o 
   8   4   7        5.87        3.72      2.83 o 
   0   5   7       28.16       28.74      2.57 o 
   1   5   7      181.15      179.13      3.16 o 
   2   5   7       43.71       44.83      2.09 o 
   3   5   7      102.50      105.82      3.14 o 
   4   5   7      314.48      317.42      3.33 o 
   5   5   7      102.16      102.90      3.14 o 
   6   5   7       38.12       38.84      2.39 o 
   7   5   7       14.19       15.56      2.11 o 
   0   6   7       19.98       18.72      1.98 o 
   1   6   7      121.78      119.61      3.94 o 
   2   6   7      138.57      135.49      2.76 o 
   3   6   7      176.58      170.41      4.97 o 
   4   6   7      259.90      257.32      3.51 o 
   5   6   7       48.11       41.35      2.55 o 
   6   6   7       28.85       30.05      2.46 o 
   7   6   7       23.26       22.17      2.91 o 
   0   7   7      239.78      233.85      6.59 o 
   1   7   7      518.52      513.54     11.37 o 
   2   7   7        2.23        1.22      1.79 o 
   3   7   7      227.31      230.06      3.06 o 
   4   7   7       64.89       56.12      2.29 o 
   5   7   7       56.55       54.02      2.18 o 
   6   7   7       40.58       35.15      2.33 o 
   7   7   7        4.62        2.65      3.03 o 
   0   8   7      513.33      482.80      6.17 o 
   1   8   7      767.86      770.25     10.34 o 
   2   8   7      167.28      161.42      2.76 o 
   3   8   7       93.13       87.58      2.24 o 
   4   8   7       47.82       44.48      2.10 o 
   5   8   7       25.81       22.85      2.27 o 
   6   8   7       10.12       12.17      2.94 o 
   0   9   7        0.20        1.98      2.71 o 
   1   9   7      166.64      164.27      2.50 o 
   2   9   7      115.87      117.31      3.29 o 
   3   9   7      147.92      147.11      5.05 o 
   4   9   7        0.76        0.62      2.11 o 
   5   9   7       94.15       89.34      2.49 o 
   6   9   7       61.44       60.21      4.59 o 
   0  10   7      168.95      156.13      5.01 o 
   1  10   7       63.60       60.24      2.55 o 
   2  10   7      106.58       97.94      2.50 o 
   3  10   7        3.00        5.12      2.50 o 
   4  10   7        7.56        9.50      2.02 o 
   5  10   7       82.85       78.74      2.76 o 
   0  11   7       44.87       48.12      3.62 o 
   1  11   7       15.66       15.91      2.62 o 
   2  11   7       10.21       12.67      2.76 o 
   3  11   7       33.95       38.24      3.55 o 
   4  11   7       13.30       15.93      2.33 o 
   0  12   7       47.53       42.57      3.76 o 
   1  12   7       18.55       23.05      2.63 o 
   2  12   7       30.72       39.48      6.23 o 
   3  12   7        1.46        1.90      2.29 o 
   0  13   7        0.01        0.31      3.83 o 
   1  13   7       25.81       25.93      2.55 o 
   2  13   7       22.40       28.33      5.20 o 
   0   0   8      514.02      517.69     27.89 o 
   1   0   8      340.74      329.19      7.31 o 
   2   0   8      708.65      706.03      9.63 o 
   3   0   8        5.02        5.69      2.16 o 
   4   0   8       21.19       24.30      2.19 o 
   5   0   8       51.92       51.66      3.08 o 
   6   0   8      262.84      289.86      7.16 o 
   7   0   8       13.16       16.50      3.82 o 
   8   0   8       82.09       80.54      4.72 o 
   0   1   8      160.43      201.60      4.26 o 
   1   1   8      100.82      111.24      2.18 o 
   2   1   8       61.43       61.10      1.83 o 
   3   1   8      195.21      200.31      3.99 o 
   4   1   8      318.76      312.43      5.06 o 
   5   1   8      166.80      162.02      4.18 o 
   6   1   8        8.68        9.21      2.14 o 
   7   1   8      194.16      195.80      7.17 o 
   8   1   8       11.04       12.17      2.71 o 
   0   2   8      584.26      613.98     15.16 o 
   1   2   8       50.63       43.62      1.64 o 
   2   2   8       84.58       76.04      1.91 o 
   3   2   8      541.21      560.23      6.15 o 
   4   2   8      389.23      398.60      3.75 o 
   5   2   8       51.30       47.50      2.06 o 
   6   2   8      203.06      200.97      3.45 o 
   7   2   8       46.54       50.98      3.31 o 
   8   2   8        1.13        0.47      3.16 o 
   0   3   8      151.51      143.90      2.79 o 
   1   3   8      165.87      176.10      2.20 o 
   2   3   8      322.36      335.90      5.49 o 
   3   3   8       20.88       23.67      2.00 o 
   4   3   8      128.66      125.15      2.45 o 
   5   3   8       42.07       44.45      2.08 o 
   6   3   8      129.06      130.95      2.67 o 
   7   3   8       52.34       48.97      2.82 o 
   0   4   8       44.03       37.32      2.79 o 
   1   4   8      110.32      118.90      2.57 o 
   2   4   8      214.89      220.22      7.56 o 
   3   4   8       46.66       49.01      2.05 o 
   4   4   8        5.18        6.14      2.03 o 
   5   4   8       32.73       27.45      2.32 o 
   6   4   8       55.00       54.09      2.26 o 
   7   4   8        6.49        8.25      2.04 o 
   0   5   8       81.43       85.55      6.19 o 
   1   5   8       19.05       19.24      1.87 o 
   2   5   8       59.40       61.12      2.09 o 
   3   5   8       11.91       13.54      2.01 o 
   4   5   8      266.23      277.41      6.55 o 
   5   5   8        8.20       10.39      2.29 o 
   6   5   8        6.31        6.47      2.34 o 
   7   5   8        3.00        4.29      2.76 o 
   0   6   8       60.62       61.96      4.38 o 
   1   6   8      133.75      119.90      3.26 o 
   2   6   8       28.20       29.28      1.93 o 
   3   6   8       94.25      104.92      2.36 o 
   4   6   8       39.05       36.74      1.98 o 
   5   6   8        3.33        6.73      1.84 o 
   6   6   8       62.73       56.97      2.13 o 
   7   6   8        7.68        4.39      3.00 o 
   0   7   8      171.14      172.34      4.88 o 
   1   7   8     1173.94     1163.55     22.11 o 
   2   7   8      117.74      119.09      2.94 o 
   3   7   8       45.02       49.49      2.14 o 
   4   7   8       88.47       82.68      2.46 o 
   5   7   8       42.93       39.08      1.96 o 
   6   7   8        9.60       12.27      2.04 o 
   0   8   8      233.32      230.29     11.57 o 
   1   8   8      711.82      726.62     18.22 o 
   2   8   8       38.13       39.40      2.03 o 
   3   8   8       48.03       43.51      3.51 o 
   4   8   8      360.06      338.77      8.11 o 
   5   8   8       31.34       30.44      2.30 o 
   6   8   8       21.61       17.10      2.19 o 
   0   9   8       61.84       58.74      3.85 o 
   1   9   8      190.31      163.71      2.69 o 
   2   9   8       40.96       42.71      2.23 o 
   3   9   8       46.09       55.36      3.20 o 
   4   9   8       62.69       62.41      3.24 o 
   5   9   8       58.09       56.65      3.83 o 
   0  10   8       63.34       60.91      3.97 o 
   1  10   8       89.64       86.00      3.41 o 
   2  10   8       41.27       41.42      2.24 o 
   3  10   8       78.78       77.67      3.28 o 
   4  10   8       10.10       10.65      2.10 o 
   5  10   8       55.43       54.98      4.63 o 
   0  11   8        7.66        7.60      2.72 o 
   1  11   8        0.50        2.98      2.26 o 
   2  11   8       22.82       23.63      2.50 o 
   3  11   8       71.24       67.15      2.17 o 
   4  11   8        7.10        7.69      2.07 o 
   0  12   8       54.25       57.72      3.43 o 
   1  12   8       50.87       54.61      2.61 o 
   2  12   8        6.63        6.41      2.37 o 
   1   0   9      339.90      344.40      3.94 o 
   2   0   9      183.40      191.15      3.74 o 
   3   0   9      598.26      614.48      5.62 o 
   4   0   9        6.84        6.09      2.63 o 
   5   0   9      119.63      125.19      2.92 o 
   6   0   9      237.50      236.12      5.27 o 
   7   0   9       15.45       16.64      3.11 o 
   0   1   9      405.54      424.17      7.53 o 
   1   1   9       16.29       16.95      1.55 o 
   2   1   9       58.70       63.93      1.96 o 
   3   1   9       79.91       80.78      1.98 o 
   4   1   9       87.87       92.04      2.17 o 
   5   1   9       20.16       20.12      1.75 o 
   6   1   9       27.82       28.85      1.91 o 
   7   1   9       31.35       34.74      2.92 o 
   0   2   9       51.24       49.11      2.27 o 
   1   2   9      355.60      380.36      6.00 o 
   2   2   9        5.01        5.35      1.44 o 
   3   2   9      206.60      211.53      4.63 o 
   4   2   9      820.25      818.39     11.22 o 
   5   2   9       60.19       60.24      2.14 o 
   6   2   9       37.73       36.80      1.94 o 
   7   2   9       56.59       56.29      2.30 o 
   0   3   9      107.10      104.31      3.93 o 
   1   3   9       87.77       79.99      1.65 o 
   2   3   9      107.97      107.42      3.45 o 
   3   3   9       69.99       65.05      2.38 o 
   4   3   9       87.18       89.77      2.31 o 
   5   3   9      270.27      258.44      3.95 o 
   6   3   9       57.94       55.23      2.29 o 
   7   3   9        3.96        5.43      1.89 o 
   0   4   9       42.78       46.64      2.97 o 
   1   4   9      121.09      125.28      2.94 o 
   2   4   9      194.89      191.87      5.51 o 
   3   4   9       20.10       16.88      2.06 o 
   4   4   9       52.74       53.85      2.40 o 
   5   4   9      102.14      100.88      4.21 o 
   6   4   9       18.28       21.46      2.25 o 
   7   4   9       39.12       38.77      2.53 o 
   0   5   9      100.41      100.40      3.12 o 
   1   5   9       44.21       41.63      1.93 o 
   2   5   9       48.25       45.00      2.07 o 
   3   5   9       88.15       98.22      2.69 o 
   4   5   9       14.78       14.54      1.87 o 
   5   5   9       45.01       41.94      2.22 o 
   6   5   9      128.01      122.50      2.73 o 
   7   5   9       31.82       26.53      2.15 o 
   0   6   9       94.04       99.83      6.92 o 
   1   6   9      116.23      121.09      2.37 o 
   2   6   9        3.32        3.16      1.94 o 
   3   6   9       76.84       79.34      2.45 o 
   4   6   9       27.80       30.54      2.39 o 
   5   6   9       34.66       37.81      2.53 o 
   6   6   9      150.05      145.02      3.87 o 
   0   7   9        0.27        2.68      2.57 o 
   1   7   9      944.17      972.18     11.45 o 
   2   7   9      365.91      357.54      4.13 o 
   3   7   9      264.93      250.10      6.63 o 
   4   7   9      144.80      140.47      4.36 o 
   5   7   9       65.82       58.86      2.86 o 
   6   7   9        6.85        8.45      2.18 o 
   0   8   9      113.56      105.50      4.33 o 
   1   8   9       25.73       27.31      2.11 o 
   2   8   9      236.69      222.42      3.25 o 
   3   8   9       69.86       71.37      2.31 o 
   4   8   9       31.83       36.16      2.56 o 
   5   8   9        1.54        3.53      2.06 o 
   0   9   9      199.16      195.12      4.44 o 
   1   9   9      157.20      143.51      2.70 o 
   2   9   9       80.76       71.99      3.19 o 
   3   9   9      108.99      107.48      2.64 o 
   4   9   9       52.85       52.22      2.67 o 
   5   9   9        8.19        5.97      2.14 o 
   0  10   9        1.41        2.14      2.84 o 
   1  10   9       53.32       53.59      2.86 o 
   2  10   9       53.97       54.22      2.62 o 
   3  10   9       15.59       16.52      2.08 o 
   4  10   9       76.77       77.08      2.69 o 
   0  11   9       40.77       38.74      3.31 o 
   1  11   9        3.20        0.71      2.94 o 
   2  11   9        2.43        5.27      2.97 o 
   3  11   9        9.38        7.94      2.10 o 
   0  12   9       77.70       78.67      3.90 o 
   1  12   9        3.25        1.58      3.03 o 
   0   0  10       83.62       86.88      3.83 o 
   1   0  10       20.64       20.97      2.07 o 
   2   0  10       10.66       16.33      2.26 o 
   3   0  10      158.39      162.45      7.10 o 
   4   0  10      364.11      354.83      7.09 o 
   5   0  10       34.42       35.58      2.92 o 
   6   0  10      136.57      137.23      4.78 o 
   7   0  10        0.32        1.35      3.07 o 
   0   1  10       27.74       28.13      2.14 o 
   1   1  10       34.59       33.22      1.52 o 
   2   1  10      655.69      630.20      9.41 o 
   3   1  10      186.79      190.61      3.25 o 
   4   1  10      183.00      176.90      2.50 o 
   5   1  10       47.06       49.38      2.24 o 
   6   1  10       14.27       14.12      2.11 o 
   7   1  10        5.19        3.72      2.45 o 
   0   2  10        0.03        1.86      1.85 o 
   1   2  10      371.25      353.49      6.80 o 
   2   2  10      400.86      402.37      9.86 o 
   3   2  10       92.67       92.46      2.30 o 
   4   2  10      191.52      194.25      4.49 o 
   5   2  10      259.90      271.99      3.33 o 
   6   2  10       14.11       14.85      2.22 o 
   7   2  10       20.80       17.45      2.52 o 
   0   3  10     1166.42     1126.74     29.82 o 
   1   3  10      145.16      131.70      1.96 o 
   2   3  10      156.00      144.70      4.59 o 
   3   3  10      162.75      177.30      2.72 o 
   4   3  10       25.48       20.67      1.98 o 
   5   3  10       97.12       88.68      2.76 o 
   6   3  10       37.83       39.56      2.44 o 
   7   3  10       48.49       44.89      2.23 o 
   0   4  10       45.16       47.55      2.83 o 
   1   4  10      201.68      207.95      3.31 o 
   2   4  10       44.99       42.87      2.02 o 
   3   4  10       50.72       46.59      2.25 o 
   4   4  10       16.99       17.45      2.39 o 
   5   4  10       41.18       40.88      2.55 o 
   6   4  10        6.86        6.92      2.31 o 
   0   5  10       84.46       82.60      3.73 o 
   1   5  10       30.11       32.61      2.17 o 
   2   5  10       24.03       28.58      2.36 o 
   3   5  10       65.13       58.56      2.48 o 
   4   5  10        3.70        2.51      2.33 o 
   5   5  10       54.86       57.86      2.37 o 
   6   5  10       83.88       77.69      3.77 o 
   0   6  10       19.72       12.74      2.08 o 
   1   6  10       89.69       92.34      2.26 o 
   2   6  10       22.94       22.05      2.10 o 
   3   6  10      365.20      367.54      4.79 o 
   4   6  10      100.22      103.81      4.39 o 
   5   6  10       57.82       53.18      3.32 o 
   6   6  10       10.03       10.96      2.17 o 
   0   7  10       79.27       69.51      3.38 o 
   1   7  10      148.00      141.23      2.87 o 
   2   7  10      106.42      103.38      2.76 o 
   3   7  10      130.40      138.07      3.81 o 
   4   7  10       96.36       89.61      2.49 o 
   5   7  10       19.20       16.42      2.94 o 
   0   8  10      172.27      168.58      4.23 o 
   1   8  10      118.09      124.84      4.99 o 
   2   8  10        4.81        6.85      1.84 o 
   3   8  10      121.52      123.17      2.89 o 
   4   8  10       13.68       13.85      2.33 o 
   5   8  10       29.67       26.96      2.45 o 
   0   9  10       49.30       44.79      3.99 o 
   1   9  10       82.06       77.81      2.45 o 
   2   9  10       23.92       23.34      2.47 o 
   3   9  10       15.48       15.03      2.16 o 
   4   9  10        1.81        2.97      2.57 o 
   0  10  10        2.26        1.75      4.09 o 
   1  10  10       38.67       28.92      3.33 o 
   2  10  10       96.19       94.02      2.96 o 
   3  10  10       11.71       10.82      2.06 o 
   0  11  10        3.05        3.68      3.47 o 
   1  11  10       25.52       25.72      3.34 o 
   2  11  10        3.10        6.84      2.95 o 
   1   0  11      202.24      213.14      3.48 o 
   2   0  11      244.32      246.69      4.41 o 
   3   0  11      174.59      178.01      3.73 o 
   4   0  11        0.06       -0.54      2.64 o 
   5   0  11       20.92       26.99      4.60 o 
   6   0  11       26.23       30.68      3.89 o 
   0   1  11      141.76      151.92      4.48 o 
   1   1  11      157.30      168.52      2.89 o 
   2   1  11      119.00      121.03      2.82 o 
   3   1  11       24.37       22.55      1.88 o 
   4   1  11       22.36       22.41      1.77 o 
   5   1  11       23.51       22.08      2.17 o 
   6   1  11       15.02       15.69      2.32 o 
   0   2  11      157.91      149.70      3.02 o 
   1   2  11      176.37      180.34      3.16 o 
   2   2  11      667.86      683.10     16.20 o 
   3   2  11       47.65       48.01      2.06 o 
   4   2  11      167.38      176.76      3.74 o 
   5   2  11       22.49       21.02      1.99 o 
   6   2  11       40.61       43.86      2.28 o 
   0   3  11      281.82      300.83      8.69 o 
   1   3  11       37.58       35.92      1.91 o 
   2   3  11      121.98      119.34      2.61 o 
   3   3  11      377.35      360.17      7.23 o 
   4   3  11       15.35       12.82      1.95 o 
   5   3  11       83.19       86.69      3.37 o 
   6   3  11       23.26       20.90      2.30 o 
   0   4  11      479.87      454.61     12.81 o 
   1   4  11       65.93       60.46      2.08 o 
   2   4  11       62.13       61.44      2.26 o 
   3   4  11      191.64      180.78      5.96 o 
   4   4  11        5.68        5.25      2.19 o 
   5   4  11       31.15       25.76      2.39 o 
   6   4  11        2.79       -0.14      2.17 o 
   0   5  11       45.28       43.97      2.51 o 
   1   5  11       12.54       11.33      1.87 o 
   2   5  11      189.64      186.48      2.97 o 
   3   5  11      171.69      160.36      2.89 o 
   4   5  11        7.06        8.91      2.48 o 
   5   5  11      144.60      135.97      5.04 o 
   6   5  11       13.42       14.98      2.45 o 
   0   6  11        0.97        4.43      2.18 o 
   1   6  11       15.77       16.61      2.49 o 
   2   6  11       46.82       52.36      2.50 o 
   3   6  11       92.87       88.60      3.17 o 
   4   6  11        2.99        2.72      2.12 o 
   5   6  11       22.00       19.47      2.45 o 
   0   7  11        0.19       -0.55      4.48 o 
   1   7  11       22.45       23.26      2.15 o 
   2   7  11       24.94       27.26      2.36 o 
   3   7  11      210.43      203.49      5.14 o 
   4   7  11       88.03       95.89      2.76 o 
   5   7  11       61.79       63.80      2.75 o 
   0   8  11       50.75       44.60      4.02 o 
   1   8  11       12.94       11.92      1.97 o 
   2   8  11        2.58        2.56      2.09 o 
   3   8  11       16.57       12.85      2.29 o 
   4   8  11       58.96       58.02      2.67 o 
   0   9  11        3.64        4.86      3.82 o 
   1   9  11       33.65       37.26      2.11 o 
   2   9  11       94.66       88.05      2.52 o 
   3   9  11        3.63       -0.02      2.05 o 
   0  10  11       10.93       10.09      2.85 o 
   1  10  11       29.64       27.87      3.16 o 
   2  10  11       32.66       36.02      3.11 o 
   0   0  12        0.00       -0.14      2.62 o 
   1   0  12       55.53       56.31      2.96 o 
   2   0  12       11.60       15.23      2.75 o 
   3   0  12       53.00       43.80      2.68 o 
   4   0  12       38.09       37.60      3.66 o 
   5   0  12       64.41       65.71      3.26 o 
   6   0  12       27.86       28.45      3.36 o 
   0   1  12      236.09      238.28      3.59 o 
   1   1  12       12.15       16.60      1.60 o 
   2   1  12      146.62      146.33      3.11 o 
   3   1  12       21.39       21.14      1.81 o 
   4   1  12       58.99       58.37      2.01 o 
   5   1  12        3.15        5.80      1.98 o 
   6   1  12       10.78       12.63      2.34 o 
   0   2  12      475.34      512.74      6.79 o 
   1   2  12      389.42      380.66      7.17 o 
   2   2  12      240.01      240.88      4.64 o 
   3   2  12       13.67       17.00      2.17 o 
   4   2  12        3.36        2.18      2.24 o 
   5   2  12       11.40       14.56      2.27 o 
   6   2  12        4.25        4.91      2.16 o 
   0   3  12       47.48       50.98      2.46 o 
   1   3  12        4.92        7.66      1.60 o 
   2   3  12      130.55      131.93      3.13 o 
   3   3  12       79.52       78.13      3.02 o 
   4   3  12        8.17        8.17      2.26 o 
   5   3  12       51.13       48.58      2.60 o 
   0   4  12      227.82      214.08      7.16 o 
   1   4  12      100.07       91.07      3.57 o 
   2   4  12       86.51       82.00      3.65 o 
   3   4  12      378.22      364.30      6.30 o 
   4   4  12       24.30       25.26      2.24 o 
   5   4  12       53.28       56.09      2.97 o 
   0   5  12       48.40       47.44      2.63 o 
   1   5  12      149.97      141.53      4.37 o 
   2   5  12       10.63        9.21      2.40 o 
   3   5  12       48.48       45.15      2.64 o 
   4   5  12       23.97       27.11      2.23 o 
   5   5  12       10.73       10.72      2.30 o 
   0   6  12       18.91       19.41      2.59 o 
   1   6  12       34.68       31.32      2.74 o 
   2   6  12       97.28       83.74      3.98 o 
   3   6  12       47.13       42.16      2.35 o 
   4   6  12        1.37        4.12      2.59 o 
   0   7  12        3.97        4.82      3.78 o 
   1   7  12       41.01       45.55      2.64 o 
   2   7  12       30.15       24.87      2.46 o 
   3   7  12        9.65        7.72      2.29 o 
   4   7  12       17.08       11.62      2.15 o 
   0   8  12        0.03       -1.22      3.90 o 
   1   8  12       36.90       32.41      2.03 o 
   2   8  12      126.32      132.69      5.52 o 
   3   8  12       15.91       16.04      2.02 o 
   0   9  12       18.48       19.15      3.16 o 
   1   9  12       10.04       11.70      3.14 o 
   2   9  12       99.45       95.22      6.02 o 
   1   0  13      183.46      181.62      4.30 o 
   2   0  13        2.92        4.75      2.78 o 
   3   0  13        0.02        1.87      2.13 o 
   4   0  13      111.23      107.92      4.13 o 
   5   0  13        0.60        1.53      2.29 o 
   0   1  13        1.98        5.31      2.32 o 
   1   1  13       61.67       63.09      1.91 o 
   2   1  13       36.55       38.89      2.06 o 
   3   1  13       69.93       71.72      2.29 o 
   4   1  13       25.04       30.44      1.81 o 
   5   1  13       58.88       65.03      2.60 o 
   0   2  13      367.72      402.27      4.96 o 
   1   2  13       81.12       78.07      2.09 o 
   2   2  13      199.74      191.18      3.45 o 
   3   2  13       11.01       14.86      1.90 o 
   4   2  13       84.71       81.18      3.26 o 
   5   2  13       40.60       39.03      2.51 o 
   0   3  13      206.06      213.15      5.89 o 
   1   3  13      169.75      158.84      3.95 o 
   2   3  13        6.35       11.55      2.18 o 
   3   3  13       23.40       25.97      2.29 o 
   4   3  13       15.05       18.49      2.18 o 
   5   3  13       19.86       19.94      3.08 o 
   0   4  13       32.66       32.17      2.94 o 
   1   4  13      253.33      235.73      8.98 o 
   2   4  13       76.91       76.13      3.75 o 
   3   4  13       34.21       37.38      2.60 o 
   4   4  13        9.23        6.57      2.18 o 
   0   5  13       68.76       69.55      2.93 o 
   1   5  13       38.40       37.99      2.35 o 
   2   5  13       16.08       17.49      2.00 o 
   3   5  13        6.62        4.39      1.97 o 
   4   5  13      158.40      169.51      4.04 o 
   0   6  13        6.56        6.80      3.38 o 
   1   6  13       33.05       34.61      2.32 o 
   2   6  13        6.25       10.02      2.20 o 
   3   6  13       16.76       16.18      2.34 o 
   0   7  13        1.20       -0.40      3.16 o 
   1   7  13        1.67        6.76      2.44 o 
   2   7  13        3.82        2.05      2.26 o 
   3   7  13       50.12       51.17      2.41 o 
   0   8  13      129.78      137.40      4.40 o 
   1   8  13       15.05       13.81      2.28 o 
   2   8  13       44.57       50.75      3.12 o 
   0   0  14       26.11       31.39      3.76 o 
   1   0  14       12.38       13.98      2.66 o 
   2   0  14        2.36        0.93      3.39 o 
   3   0  14       41.44       47.75      2.89 o 
   4   0  14        0.12       -0.97      2.63 o 
   0   1  14        7.20        7.68      2.54 o 
   1   1  14       21.88       23.84      2.09 o 
   2   1  14      108.26      106.38      2.49 o 
   3   1  14      124.41      118.43      3.41 o 
   4   1  14       20.54       23.49      2.17 o 
   0   2  14      221.79      218.33      5.07 o 
   1   2  14      105.02      116.58      2.74 o 
   2   2  14       55.43       54.62      1.93 o 
   3   2  14       59.04       60.96      3.09 o 
   4   2  14       20.26       22.45      2.72 o 
   0   3  14       23.02       29.43      2.80 o 
   1   3  14       62.38       57.59      2.03 o 
   2   3  14       35.00       33.41      2.49 o 
   3   3  14       36.66       36.22      2.41 o 
   4   3  14      127.19      129.27      3.16 o 
   0   4  14        1.78        5.91      3.03 o 
   1   4  14      100.42       94.96      2.76 o 
   2   4  14       11.65       10.96      2.62 o 
   3   4  14        2.79        2.90      2.64 o 
   0   5  14        4.90        6.45      3.04 o 
   1   5  14       42.61       37.77      2.80 o 
   2   5  14       25.23       30.82      2.23 o 
   3   5  14       20.18       22.47      2.27 o 
   0   6  14       16.54       13.74      4.04 o 
   1   6  14       18.11       21.86      2.11 o 
   2   6  14       37.11       39.35      2.96 o 
   0   7  14       45.89       50.46      5.77 o 
   1   0  15       42.57       48.24      3.32 o 
   2   0  15        1.04        2.74      2.45 o 
   3   0  15        4.34        4.54      3.26 o 
   0   1  15      128.52      132.16      4.00 o 
   1   1  15        5.42        8.18      2.00 o 
   2   1  15       12.88       17.57      2.39 o 
   3   1  15       42.42       48.88      2.41 o 
   0   2  15       73.75       75.46      3.30 o 
   1   2  15       34.78       35.77      2.06 o 
   2   2  15       49.33       47.90      2.42 o 
   0   3  15       15.66       13.14      2.43 o 
   1   3  15       31.56       27.07      2.39 o 
   2   3  15       36.58       36.20      2.58 o 
   0   4  15        0.20        1.70      2.94 o 
   1   4  15       53.61       58.17      2.72 o 
   0   5  15        8.81       10.25      3.45 o 
                                                 
